# Supplementary material for: The habitat disruption induces immune-suppression and oxidative stress in honey bees
Source: Ecol Evol. 2011 Oct;1(2):201–17. doi: 10.1002/ece3.21 (PMC3287300; doi:10.1002/ece3.21)
Supplement: Supplementary file 1 [file ece30001-0201-SD1.xls]

## Sheet: Sheet1
Appendix S4 List of down or up-regulated honey bee genes after pollination in strawberry greenhouse
Down-regulated genes at 14 days
BB170006A20G04.5 Bee Brain Normalized/Subtracted Library, BB17 Apis mellifera cDNA clone BB170006A20G04 5', mRNA sequence
BB170028B10C12.5 Bee Brain Normalized/Subtracted Library, BB17 Apis mellifera cDNA clone BB170028B10C12 5', mRNA sequence
BB170029A10D02.5 Bee Brain Normalized/Subtracted Library, BB17 Apis mellifera cDNA clone BB170029A10D02 5', mRNA sequence
GB10191-RA [PREDICTED: Apis mellifera similar to Rpb8 CG11246-PA, transcript variant 2 (LOC411083), mRNA]
GB10272-RA [PREDICTED: Apis mellifera similar to CG8636-PA (LOC408386), mRNA]
GB10282-RA [PREDICTED: Apis mellifera similar to Adenylate kinase-2 CG3140-PA (LOC551523), mRNA]
GB10321-RA [PREDICTED: Apis mellifera similar to CG14880-PA, isoform A (LOC727116), mRNA]
GB10359-RA [PREDICTED: Apis mellifera similar to chromosome 6 open reading frame 106 isoform a (LOC551962), mRNA]
GB10800-RA [PREDICTED: Apis mellifera similar to T-complex protein 1 subunit gamma (TCP-1-gamma) (CCT-gamma) (LOC409296), mRNA]
GB10854-RA
GB11272-RA [PREDICTED: Apis mellifera similar to Rab geranylgeranyltransferase, beta subunit (LOC726822), mRNA]
GB11474-RA [PREDICTED: Apis mellifera similar to CG7356-PA, isoform A (LOC411132), mRNA]
GB11614-RA [PREDICTED: Apis mellifera similar to Transmembrane 9 superfamily protein member 3 precursor (SM-11044-binding protein) (EP70-P-iso) (LOC551549), mRNA]
GB11825-RA
GB12259-RA
GB12338-RA [PREDICTED: Apis mellifera similar to 60S acidic ribosomal protein P0 (DNA-(apurinic or apyrimidinic site) lyase) (Apurinic-apyrimidinic endonuclease), transcript variant 1 (LOC550711), mRNA]
GB12454-RA
GB12495-RA [PREDICTED: Apis mellifera hypothetical LOC552459 (LOC552459), mRNA]
GB12620-RA [PREDICTED: Apis mellifera similar to solute carrier family 39 (zinc transporter), member 13 (LOC412144), mRNA]
GB12637-RA [PREDICTED: Apis mellifera similar to Ribosomal protein S9 CG3395-PA, isoform A (LOC409202), mRNA]
GB12640-RA [PREDICTED: Apis mellifera similar to CG7830-PA (LOC412141), mRNA]
GB12643-RA [PREDICTED: Apis mellifera similar to PDGF- and VEGF-related factor 1 CG7103-PA (LOC408666), mRNA]
GB12800-RA [PREDICTED: Apis mellifera similar to Ceramidase CG1471-PA, isoform A (LOC409628), mRNA]
GB13087-RA [PREDICTED: Apis mellifera similar to CG12333-PA (LOC411204), mRNA]
GB13416-RA [PREDICTED: Apis mellifera similar to Trip1 CG8882-PA (LOC409258), mRNA]
GB13680-RA [PREDICTED: Apis mellifera similar to 3-hydroxyacyl-CoA dehydrogenase type-2 (3-hydroxyacyl-CoA dehydrogenase type II) (Type II HADH) (3-hydroxy-2-methylbutyryl-CoA dehydrogenase) (Scully protein) (LOC725274), mRNA]
GB13821-RA [PREDICTED: Apis mellifera similar to CG3609-PA (LOC412231), mRNA]
GB13989-RA [PREDICTED: Apis mellifera similar to CG31694-PA (LOC409368), mRNA]
GB14034-RA [PREDICTED: Apis mellifera similar to CG2811-PA (LOC550955), mRNA]
GB14341-RA [PREDICTED: Apis mellifera similar to CG16995-PA (LOC552244), mRNA]
GB14517-RA [PREDICTED: Apis mellifera similar to Isocitrate dehydrogenase CG7176-PC, isoform C, transcript variant 2 (LOC551276), mRNA]
GB14595-RA [PREDICTED: Apis mellifera similar to Qm CG17521-PA, isoform A, transcript variant 1 (LOC409589), mRNA]
GB14771-RA [PREDICTED: Apis mellifera similar to Presenilins-associated rhomboid-like protein, mitochondrial precursor (Mitochondrial intramembrane cleaving protease PARL) (LOC412194), partial mRNA]
GB14798-RA [PREDICTED: Apis mellifera similar to Glyceraldehyde 3 phosphate dehydrogenase 1 CG12055-PA, isoform A, transcript variant 2 (LOC410122), mRNA]
GB15072-RA [PREDICTED: Apis mellifera similar to Nhp2 non-histone chromosome protein 2-like 1 (LOC413463), mRNA]
GB15261-RA [PREDICTED: Apis mellifera similar to Ribosomal protein L3 CG4863-PA, isoform A (LOC552445), mRNA]
GB15914-RA [PREDICTED: Apis mellifera similar to ubiquitin-activating enzyme E1C (LOC409394), mRNA]
GB16073-RA [PREDICTED: Apis mellifera similar to CG10424-PA, transcript variant 1 (LOC550956), mRNA]
GB16111-RA [PREDICTED: Apis mellifera similar to Ribosomal protein L13A CG1475-PB, transcript variant 2 (LOC551418), mRNA]
GB16210-RA [PREDICTED: Apis mellifera similar to C-terminal Src kinase CG17309-PB, isoform B (LOC409908), mRNA]
GB16353-RA [PREDICTED: Apis mellifera similar to alcohol dehydrogenase 5 (LOC409773), mRNA]
GB16537-RA [PREDICTED: Apis mellifera similar to DEAD (Asp-Glu-Ala-Asp) box polypeptide 5 (LOC411250), mRNA]
GB16579-RA [PREDICTED: Apis mellifera similar to CG12262-PA (LOC408567), mRNA]
GB16848-RA [PREDICTED: Apis mellifera similar to Glucose dehydrogenase (LOC410747), mRNA]
GB16882-RA [PREDICTED: Apis mellifera similar to walrus CG8996-PB, isoform B, transcript variant 1 (LOC551710), mRNA]
GB16903-RA [PREDICTED: Apis mellifera similar to cathD CG1548-PA (LOC409341), mRNA]
GB16927-RA [PREDICTED: Apis mellifera hypothetical LOC408280 (LOC408280), mRNA]
GB17236-RA [PREDICTED: Apis mellifera similar to CG7504-PA (LOC725908), mRNA]
GB17269-RA [PREDICTED: Apis mellifera similar to CG40191-PB.3 (LOC551256), mRNA]
GB17609-RA [PREDICTED: Apis mellifera similar to CG5037-PA (LOC409103), mRNA]
GB17629-RA [PREDICTED: Apis mellifera similar to Ribosomal protein L8 CG1263-PA, isoform A (LOC410188), mRNA]
GB17792-RA [PREDICTED: Apis mellifera similar to jitterbug CG30092-PD, isoform D (LOC410171), mRNA]
GB17836-RA [PREDICTED: Apis mellifera similar to VhaPPA1-1 CG7007-PA (LOC409074), mRNA]
GB18045-RA [PREDICTED: Apis mellifera glutathione-S-transferase 1 (Gst1), mRNA]
GB18292-RA [PREDICTED: Apis mellifera similar to 26S protease regulatory subunit 8, transcript variant 1 (LOC550794), mRNA]
GB18430-RA [PREDICTED: Apis mellifera similar to AP-47 CG9388-PA (LOC408391), mRNA]
GB18676-RA [PREDICTED: Apis mellifera similar to CG5096-PA (LOC724772), mRNA]
GB18960-RA [PREDICTED: Apis mellifera similar to CG6439-PA (LOC552128), mRNA]
GB19075-RA [PREDICTED: Apis mellifera similar to CG3153-PB, isoform B (LOC725038), mRNA]
GB19132-RA [PREDICTED: Apis mellifera similar to yellow-d CG9889-PA (LOC727110), mRNA]
GB19200-RA [PREDICTED: Apis mellifera similar to Pros5 CG12323-PA, isoform A (LOC411206), mRNA]
GB19278-RA [PREDICTED: Apis mellifera similar to CG1514-PA (LOC727331), partial mRNA]
GB19369-RA [PREDICTED: Apis mellifera similar to rudimentary-like CG3593-PA (LOC408461), mRNA]
GB19406-RA [PREDICTED: Apis mellifera similar to 26S proteasome non-ATPase regulatory subunit 6 (26S proteasome regulatory subunit S10) (Rpn7 protein) (LOC552319), mRNA]
GB19427-RA [PREDICTED: Apis mellifera similar to CG30152-PA (LOC409195), mRNA]
GB19514-RA [PREDICTED: Apis mellifera similar to CG6345-PA (LOC410388), mRNA]
GB19820-RA [PREDICTED: Apis mellifera similar to Probable cytochrome P450 9f2 (CYPIXF2) (LOC410492), mRNA]
GB19832-RA [PREDICTED: Apis mellifera similar to CG9514-PA (LOC408603), mRNA]
GB19846-RA [PREDICTED: Apis mellifera similar to CG5255-PA (LOC410894), mRNA]
GB19946-RA [PREDICTED: Apis mellifera similar to CG3104-PA, isoform A (LOC726529), mRNA]
GB20125-RA [PREDICTED: Apis mellifera similar to MYG1 protein (LOC551296), mRNA]
GB30057-RA [PREDICTED: Apis mellifera similar to Headcase protein (LOC725202), mRNA]
GB30582-RA_2 [PREDICTED: Apis mellifera similar to CG4495-PA, transcript variant 2 (LOC552081), partial mRNA]
XM_393321.3 [PREDICTED: Apis mellifera similar to proteasome (prosome, macropain) subunit, beta type, 6 (LOC409831), mRNA]
Down-regulated genes at 42 days
BB160015B20C09.5 Bee Brain Normalized Library, BB16 Apis mellifera cDNA clone BB160015B20C09 5', mRNA sequence
BB160017B10D09.5 Bee Brain Normalized Library, BB16 Apis mellifera cDNA clone BB160017B10D09 5', mRNA sequence
BB170029B10E07.5 Bee Brain Normalized/Subtracted Library, BB17 Apis mellifera cDNA clone BB170029B10E07 5', mRNA sequence
GB10228-RA [PREDICTED: Apis mellifera similar to CG1444-PA (LOC725258), mRNA]
GB10297-RA [PREDICTED: Apis mellifera similar to CG10222-PA (LOC552405), mRNA]
GB11001-RA [PREDICTED: Apis mellifera similar to CG9849-PA (LOC408531), mRNA]
GB11462-RA
GB11642-RA [PREDICTED: Apis mellifera similar to Sec61 CG9539-PA (LOC725571), mRNA]
GB11856-RA [PREDICTED: Apis mellifera similar to Ubiquitin-conjugating enzyme E2-17 kDa (Ubiquitin-protein ligase) (Ubiquitin carrier protein) (LOC551852), mRNA]
GB12044-RA [PREDICTED: Apis mellifera similar to Sialin (Solute carrier family 17 member 5) (Sodium/sialic acid cotransporter) (AST) (Membrane glycoprotein HP59) (LOC409183), mRNA]
GB12738-RA [PREDICTED: Apis mellifera similar to mitochondrial ribosomal protein L13 CG10603-PA (LOC413928), mRNA]
GB12949-RA [PREDICTED: Apis mellifera similar to 6-phosphogluconate dehydrogenase, decarboxylating (LOC552712), partial mRNA]
GB13099-RA [PREDICTED: Apis mellifera similar to CG6412-PA (LOC408352), mRNA]
GB13304-RA
GB14073-RA [PREDICTED: Apis mellifera similar to Serine/threonine-protein phosphatase 2A regulatory subunit B (PP2A, subunit B, PR53 isoform) (Phosphotyrosyl phosphatase activator) (PTPA) (LOC725989), mRNA]
GB14409-RA [PREDICTED: Apis mellifera similar to CG9119-PA (LOC411385), mRNA]
GB16129-RA [PREDICTED: Apis mellifera similar to CG10219-PA (LOC725566), mRNA]
GB16469-RA [PREDICTED: Apis mellifera similar to UBiQuitin family member (ubq-1), transcript variant 1 (LOC409675), mRNA]
GB19230-RA
GB20114-RA [PREDICTED: Apis mellifera similar to CG17489-PA.3 (LOC552241), partial mRNA]
XM_394297.3 [PREDICTED: Apis mellifera similar to Tetraspanin 5D CG4690-PA (LOC410821), mRNA]
Down-regulated genes at 70 days
BB160007B10C08.5 Bee Brain Normalized Library, BB16 Apis mellifera cDNA clone BB160007B10C08 5', mRNA sequence
BB160011B10E07.5 Bee Brain Normalized Library, BB16 Apis mellifera cDNA clone BB160011B10E07 5', mRNA sequence
BB160015B10C11.5 Bee Brain Normalized Library, BB16 Apis mellifera cDNA clone BB160015B10C11 5', mRNA sequence
BB160020B20F07.5 Bee Brain Normalized Library, BB16 Apis mellifera cDNA clone BB160020B20F07 5', mRNA sequence
DB761450 RIKEN full-length enriched honey bee cDNA library, head Apis mellifera cDNA clone BH10023N15 3', mRNA sequence
DB780628 RIKEN full-length enriched honey bee cDNA library, head Apis mellifera cDNA clone BH10091N11 3', mRNA sequence
GB10068-RA [PREDICTED: Apis mellifera similar to CG4558-PA (LOC727592), mRNA]
GB10257-RA [PREDICTED: Apis mellifera similar to CG7029-PA (LOC726949), mRNA]
GB10353-RA [PREDICTED: Apis mellifera similar to Ribosomal protein S15 CG8332-PA, isoform A (LOC551644), mRNA]
GB10771-RA [PREDICTED: Apis mellifera epoxide hydrolase (LOC406152), mRNA]
GB11137-RA
GB11208-RA [PREDICTED: Apis mellifera similar to CG31216-PA, transcript variant 2 (LOC552524), mRNA]
GB11817-RA [PREDICTED: Apis mellifera similar to CG4822-PA, isoform A (LOC724304), mRNA]
GB11871-RA Dscam exon 4.8
GB12157-RA [PREDICTED: Apis mellifera similar to Paired mesoderm homeobox protein 2A (Paired-like homeobox 2A) (PHOX2A homeodomain protein) (Aristaless homeobox protein homolog) (LOC724934), mRNA]
GB12176-RA [PREDICTED: Apis mellifera similar to CG5326-PA, isoform A (LOC724552), mRNA]
GB12230-RA [PREDICTED: Apis mellifera hypothetical protein LOC406120 (LOC406120), mRNA]
GB13533-RA [PREDICTED: Apis mellifera similar to lethal (2) 05510 CG13432-PA (LOC727081), mRNA]
GB14370-RA [PREDICTED: Apis mellifera similar to CG3149-PA (LOC412489), mRNA]
GB15443-RA [PREDICTED: Apis mellifera similar to Ribosomal protein S10b CG14206-PC, isoform C, transcript variant 1 (LOC409552), mRNA]
GB15453-RA [PREDICTED: Apis mellifera similar to Anionic trypsin-2 precursor (Anionic trypsin II) (Pretrypsinogen II) (LOC408534), mRNA]
GB15917-RA [PREDICTED: Apis mellifera similar to CG11638-PA, transcript variant 1 (LOC408690), mRNA]
GB16329-RA [PREDICTED: Apis mellifera similar to G5 CG10763-PA (LOC409113), mRNA]
GB16895-RA [PREDICTED: Apis mellifera similar to presenilin enhancer CG33198-PA, transcript variant 1 (LOC551695), mRNA]
GB17583-RA [PREDICTED: Apis mellifera similar to Transportin-Serine/Arginine rich CG2848-PA (LOC726159), mRNA]
GB18667-RA [PREDICTED: Apis mellifera similar to CG1440-PA (LOC724901), mRNA]
GB19332-RA
GB19494-RA [PREDICTED: Apis mellifera similar to 60S ribosomal protein L27a (LOC552318), mRNA]
GB20070-RA [Apis mellifera alpha-glucosidase (Hbg2), mRNA]
GB30293-RA [PREDICTED: Apis mellifera similar to CG8654-PA (LOC412056), mRNA]
XM_001123192.1 [PREDICTED: Apis mellifera odorant binding protein 18 (Obp18), partial mRNA]
Down-regulated genes at 14 and 42 days
BB160007A20B10.5 Bee Brain Normalized Library, BB16 Apis mellifera cDNA clone BB160007A20B10 5', mRNA sequence
BB160014B10G10.5 Bee Brain Normalized Library, BB16 Apis mellifera cDNA clone BB160014B10G10 5', mRNA sequence
BB160022B20F10.5 Bee Brain Normalized Library, BB16 Apis mellifera cDNA clone BB160022B20F10 5', mRNA sequence
BB170008B10E08.5 Bee Brain Normalized/Subtracted Library, BB17 Apis mellifera cDNA clone BB170008B10E08 5', mRNA sequence
BB170027B10A03.5 Bee Brain Normalized/Subtracted Library, BB17 Apis mellifera cDNA clone BB170027B10A03 5', mRNA sequence
DB761900 RIKEN full-length enriched honey bee cDNA library, head Apis mellifera cDNA clone BH10025F13 3', mRNA sequence
DB761935 RIKEN full-length enriched honey bee cDNA library, head Apis mellifera cDNA clone BH10025H07 3', mRNA sequence
DB781227 RIKEN full-length enriched honey bee cDNA library, head Apis mellifera cDNA clone BH10093L16 3', mRNA sequence
GB10192-RA [PREDICTED: Apis mellifera similar to CG5867-PA, transcript variant 1 (LOC409602), mRNA]
GB10238-RA [PREDICTED: Apis mellifera similar to ERp60 CG8983-PA, isoform A, transcript variant 2 (LOC409911), mRNA]
GB10316-RA [PREDICTED: Apis mellifera similar to CG11210-PA (LOC409310), mRNA]
GB10441-RA [PREDICTED: Apis mellifera similar to CG14516-PA, isoform A (LOC551180), partial mRNA]
GB10695-RA [PREDICTED: Apis mellifera similar to Pyruvate kinase CG7070-PB, isoform B (LOC552007), mRNA]
GB10699-RA [PREDICTED: Apis mellifera similar to CG7033-PA, isoform A, transcript variant 1 (LOC409809), mRNA]
GB10774-RA [PREDICTED: Apis mellifera similar to Innexin inx7 (Innexin-7) (Gap junction protein prp7) (Pas-related protein 7) (LOC552285), mRNA]
GB10861-RA [PREDICTED: Apis mellifera similar to string of pearls CG5920-PA (LOC409326), mRNA]
GB11072-RA [PREDICTED: Apis mellifera similar to CG30053-PA (LOC409164), mRNA]
GB11145-RA [PREDICTED: Apis mellifera similar to CG12091-PA (LOC551694), mRNA]
GB11298-RA
GB11355-RA [PREDICTED: Apis mellifera similar to CG5946-PB, isoform B, transcript variant 2 (LOC413189), mRNA]
GB11466-RA [PREDICTED: Apis mellifera similar to CG6781-PA (LOC552118), mRNA]
GB11771-RA [PREDICTED: Apis mellifera hypothetical LOC551434 (LOC551434), partial mRNA]
GB12113-RA [PREDICTED: Apis mellifera similar to porin CG6647-PA, isoform A (LOC551325), mRNA]
GB12203-RA
GB12371-RA [PREDICTED: Apis mellifera similar to Microsomal glutathione S-transferase-like CG1742-PA, isoform A, transcript variant 1 (LOC410837), mRNA]
GB12607-RA [Apis mellifera alpha-glucosidase (Hbg1), mRNA]
GB13074-RA [PREDICTED: Apis mellifera similar to Tetraspanin 29Fa CG9494-PA, transcript variant 1 (LOC409067), mRNA]
GB13421-RA [PREDICTED: Apis mellifera similar to CG8057-PA, isoform A, transcript variant 1 (LOC409662), mRNA]
GB13621-RA [PREDICTED: Apis mellifera similar to CG32250-PA (LOC551241), mRNA]
GB13665-RA [PREDICTED: Apis mellifera similar to CG5641-PA, transcript variant 1 (LOC552452), mRNA]
GB14247-RA [PREDICTED: Apis mellifera similar to easter CG4920-PA (LOC726256), mRNA]
GB14284-RA [PREDICTED: Apis mellifera similar to Sorbitol dehydrogenase-2 CG4649-PA (LOC408871), mRNA]
GB14350-RA [PREDICTED: Apis mellifera putative chemosensory receptor 2 (R2), mRNA]
GB14865-RA [Apis mellifera tetraspanin F139 (LOC406108), mRNA]
GB14972-RA [PREDICTED: Apis mellifera thioredoxin reductase, transcript variant 2 (Trxr-1), mRNA]
GB15049-RB [PREDICTED: Apis mellifera similar to CG7470-PA (LOC412948), mRNA]
GB15327-RA [Apis mellifera juvenile hormone esterase (Jhe), mRNA]
GB15410-RA [PREDICTED: Apis mellifera similar to 15-hydroxyprostaglandin dehydrogenase [NAD+] (PGDH) (Prostaglandin dehydrogenase 1), transcript variant 1 (LOC409071), mRNA]
GB16715-RA [PREDICTED: Apis mellifera similar to solute carrier family 25 (carnitine/acylcarnitine translocase), member 20 (LOC552361), mRNA]
GB16951-RA [PREDICTED: Apis mellifera similar to Malic enzyme CG10120-PB, isoform B, transcript variant 1 (LOC411813), partial mRNA]
GB17056-RA [PREDICTED: Apis mellifera similar to Cyclophilin 1 CG9916-PA (LOC409890), mRNA]
GB17095-RA [PREDICTED: Apis mellifera similar to CG9140-PA (LOC408367), mRNA]
GB17251-RA [PREDICTED: Apis mellifera similar to Nucleoside diphosphate kinase (NDK) (NDP kinase) (Abnormal wing disks protein) (Killer of prune protein) (LOC409861), mRNA]
GB17499-RA [Apis mellifera ADP/ATP translocase (Ant), mRNA]
GB18030-RA [PREDICTED: Apis mellifera similar to testis enhanced gene transcript (LOC552282), mRNA]
GB18213-RA [Apis mellifera meteorin (Metrn), mRNA]
GB18440-RA [PREDICTED: Apis mellifera similar to Proteasome p44.5 subunit CG10149-PB, isoform B, transcript variant 1 (LOC408397), mRNA]
GB18953-RA
GB19082-RA [PREDICTED: Apis mellifera similar to stubarista CG14792-PA, isoform A (LOC410486), mRNA]
GB19306-RA [PREDICTED: Apis mellifera similar to Probable cytochrome P450 6g2 (CYPVIG2) (LOC551560), mRNA]
GB19465-RA [PREDICTED: Apis mellifera similar to CG3195-PA, isoform A (LOC550715), mRNA]
GB19761-RA [PREDICTED: Apis mellifera similar to secretory Phospholipase A2 CG11124-PA, isoform A (LOC724436), mRNA]
GB19797-RA [PREDICTED: Apis mellifera similar to Cytochrome P450 6a2 (CYPVIA2) (P450-B1) (LOC724211), mRNA]
GB19975-RA [PREDICTED: Apis mellifera similar to ADP ribosylation factor 102F CG11027-PA (LOC410306), mRNA]
GB20152-RA [PREDICTED: Apis mellifera similar to CG6370-PA (LOC412045), mRNA]
GB30075-RA
XM_001120137.1 [PREDICTED: Apis mellifera similar to Protein lethal(2)essential for life (Protein Efl21) (LOC724449), mRNA]
bEST30.5' Honeybee brain cDNA library Apis mellifera cDNA 5' similar to alpha-crystallin, heat shock 20kDa protein, mRNA sequence
Down-regulated genes at 42 and 70 days
BB160015A20H04.5 Bee Brain Normalized Library, BB16 Apis mellifera cDNA clone BB160015A20H04 5', mRNA sequence
GB11941-RA [PREDICTED: Apis mellifera similar to Cell division protein kinase 5 (Tau protein kinase II catalytic subunit) (TPKII catalytic subunit) (Serine/threonine-protein kinase PSSALRE), transcript variant 1 (LOC408325), mRNA]
GB13059-RA [PREDICTED: Apis mellifera similar to CG14688-PA (LOC410288), mRNA]
GB13275-RA [PREDICTED: Apis mellifera similar to XTP3-transactivated protein B (LOC411006), mRNA]
GB18267-RA [PREDICTED: Apis mellifera similar to CG12034-PA (LOC412170), mRNA]
Down-regulated genes at 14 and 70 days
GB10144-RA [PREDICTED: Apis mellifera similar to Chromatin assembly factor 1 subunit CG4236-PA (LOC552200), mRNA]
GB10420-RA [PREDICTED: Apis mellifera similar to ribosomal protein L5 (LOC726004), partial mRNA]
GB11132-RA [PREDICTED: Apis mellifera similar to ribosomal protein S5, transcript variant 1 (LOC409728), mRNA]
GB12327-RA [PREDICTED: Apis mellifera similar to aldehyde dehydrogenase 1 family, member L2 (LOC551401), mRNA]
GB12679-RA [PREDICTED: Apis mellifera hypothetical LOC552277 (LOC552277), mRNA]
GB12982-RA [PREDICTED: Apis mellifera similar to CG5567-PA (LOC410071), mRNA]
GB13119-RA [PREDICTED: Apis mellifera similar to coatomer protein complex, subunit beta (LOC725057), mRNA]
GB13140-RA [PREDICTED: Apis mellifera similar to CG8745-PA (LOC408817), mRNA]
GB13508-RA [PREDICTED: Apis mellifera similar to ubiquinol-cytochrome c reductase, Rieske iron-sulfur polypeptide 1 (LOC411183), mRNA]
GB13979-RA [PREDICTED: Apis mellifera similar to CG6124-PA (LOC410621), mRNA]
GB14424-RA [PREDICTED: Apis mellifera similar to Nidogen/entactin CG12908-PA, isoform A (LOC408797), mRNA]
GB14696-RA [PREDICTED: Apis mellifera similar to Trithorax-like CG33261-PC, isoform C (LOC552090), mRNA]
GB14892-RA
GB16587-RA [PREDICTED: Apis mellifera hypothetical LOC551077 (LOC551077), mRNA]
GB16884-RA [PREDICTED: Apis mellifera similar to CG14661-PA (LOC552773), mRNA]
GB17694-RA [PREDICTED: Apis mellifera hypothetical protein LOC725168 (LOC725168), mRNA]
GB17755-RA
GB17905-RA [PREDICTED: Apis mellifera similar to CG15706-PA (LOC412430), mRNA]
GB20000-RA [PREDICTED: Apis mellifera similar to N(4)-(beta-N-acetylglucosaminyl)-L-asparaginase precursor (Glycosylasparaginase) (Aspartylglucosaminidase) (N4-(N-acetyl-beta-glucosaminyl)-L-asparagine amidase) (AGA), transcript variant 1 (LOC411392), mRNA]
Down-regulated genes at 14, 42, and 70 days
BB160016B20B06.5 Bee Brain Normalized Library, BB16 Apis mellifera cDNA clone BB160016B20B06 5', mRNA sequence
BB170006B20D06.5 Bee Brain Normalized/Subtracted Library, BB17 Apis mellifera cDNA clone BB170006B20D06 5', mRNA sequence
BB170025A10H01.5 Bee Brain Normalized/Subtracted Library, BB17 Apis mellifera cDNA clone BB170025A10H01 5', mRNA sequence
DB760574 RIKEN full-length enriched honey bee cDNA library, head Apis mellifera cDNA clone BH10020P07 3', mRNA sequence
DB761847 RIKEN full-length enriched honey bee cDNA library, head Apis mellifera cDNA clone BH10025C23 3', mRNA sequence
GB10498-RA [PREDICTED: Apis mellifera similar to Peroxiredoxin 2540 CG11765-PA (LOC551975), mRNA]
GB10514-RA [PREDICTED: Apis mellifera similar to Tubulin alpha-1 chain (LOC408388), mRNA]
GB10587-RA [PREDICTED: Apis mellifera similar to T-complex Chaperonin 5 CG8439-PA, isoform A (LOC409825), mRNA]
GB11029-RA [PREDICTED: Apis mellifera similar to Ribosomal protein L18 CG8615-PA (LOC409037), mRNA]
GB11132 [PREDICTED: Apis mellifera similar to ribosomal protein S5, transcript variant 1 (LOC409728), mRNA]
GB11237-RA
GB12231-RA [PREDICTED: Apis mellifera similar to Ferritin 1 heavy chain homologue CG2216-PE, isoform E (LOC551651), mRNA]
GB12425-RA [PREDICTED: Apis mellifera similar to pregnancy-induced growth inhibitor isoform 1 (LOC413141), mRNA]
GB13602-RA
GB13788-RA
GB13869-RA [PREDICTED: Apis mellifera similar to ran CG1404-PA, isoform A (LOC410280), mRNA]
GB14068-RA [PREDICTED: Apis mellifera similar to Tetraspanin 29Fb CG9496-PB, isoform B (LOC412694), mRNA]
GB14148-RA [PREDICTED: Apis mellifera similar to CG9254-PA (LOC409775), partial mRNA]
GB14609-RA [PREDICTED: Apis mellifera similar to CG40500-PA.3 (LOC726309), mRNA]
GB14791-RA [PREDICTED: Apis mellifera similar to bellwether CG3612-PA, transcript variant 1 (LOC409114), mRNA]
GB15409-RA [PREDICTED: Apis mellifera similar to Cytochrome P450 6g1 (CYPVIG1) (Cyp6-like protein) (LOC408383), mRNA]
GB15503-RA [PREDICTED: Apis mellifera similar to Ribosomal protein L4 CG5502-PA, transcript variant 1 (LOC408526), mRNA]
GB15619-RA [PREDICTED: Apis mellifera similar to CG8036-PB, isoform B, transcript variant 1 (LOC550804), mRNA]
GB15738-RA [PREDICTED: Apis mellifera similar to CG5484-PC, isoform C (LOC551459), mRNA]
GB15834-RA [PREDICTED: Apis mellifera similar to CG6950-PB, isoform B (LOC724811), mRNA]
GB16313-RA [PREDICTED: Apis mellifera similar to UNCoordinated family member (unc-51) (LOC552571), mRNA]
GB16412-RA [PREDICTED: Apis mellifera similar to Translationally controlled tumor protein CG4800-PA, transcript variant 1 (LOC411832), mRNA]
GB16452-RA [PREDICTED: Apis mellifera similar to CG5525-PA, transcript variant 1 (LOC551275), mRNA]
GB16460-RA [PREDICTED: Apis mellifera similar to CG10253-PA (LOC725343), mRNA]
GB16844-RA [Apis mellifera elongation factor 1-alpha (EF1-alpha), mRNA]
GB16952-RA [PREDICTED: Apis mellifera similar to 60S ribosomal protein L15 (LOC413137), mRNA]
GB17304-RA [PREDICTED: Apis mellifera similar to CG3957-PA (LOC413053), mRNA]
GB17531-RA [PREDICTED: Apis mellifera similar to Dihydropteridine reductase CG4665-PA, isoform A (LOC409160), mRNA]
GB17712-RA [PREDICTED: Apis mellifera similar to tetracycline resistance CG5760-PA (LOC552708), mRNA]
GB18251-RA [PREDICTED: Apis mellifera similar to Probable mitochondrial import receptor subunit TOM40 homolog (Translocase of outer membrane 40 kDa subunit homolog) (Male sterile protein 15), transcript variant 1 (LOC408284), mRNA]
GB18315-RA [PREDICTED: Apis mellifera similar to CG5805-PA (LOC410612), mRNA]
GB18633-RA [PREDICTED: Apis mellifera similar to Senescence marker protein-30 CG7390-PA, isoform A (LOC413627), mRNA]
GB18764-RA [PREDICTED: Apis mellifera similar to translation elongation factor 1-gamma, transcript variant 2 (LOC551211), mRNA]
GB18784-RA
GB19090-RA [PREDICTED: Apis mellifera similar to CG3108-PA (LOC410452), mRNA]
GB19114-RA [PREDICTED: Apis mellifera similar to Malvolio CG3671-PA, isoform A (LOC727033), mRNA]
GB19247-RA [PREDICTED: Apis mellifera similar to Elongation factor 2 (EF-2), transcript variant 1 (LOC409167), mRNA]
GB19793-RA [PREDICTED: Apis mellifera similar to lamina ancestor CG10645-PC, isoform C (LOC410007), mRNA]
GB19857-RA [PREDICTED: Apis mellifera similar to Tubulin alpha-1 chain (LOC550827), mRNA]
GB20002-RA [PREDICTED: Apis mellifera similar to CG10527-PA (LOC412543), mRNA]
GB20087-RA [PREDICTED: Apis mellifera similar to CG17218-PA, isoform A (LOC726268), mRNA]
GB30227-RA [PREDICTED: Apis mellifera catalase (Cat), partial mRNA]
GB30268-RA [PREDICTED: Apis mellifera similar to Glutathione S transferase S1 CG8938-PA, isoform A (LOC552283), partial mRNA]
Up-regulated genes at 14 days
BB160003B10E07.5 Bee Brain Normalized Library, BB16 Apis mellifera cDNA clone BB160003B10E07 5', mRNA sequence
BB160013B10E02.5 Bee Brain Normalized Library, BB16 Apis mellifera cDNA clone BB160013B10E02 5', mRNA sequence
BB160017B20G11.5 Bee Brain Normalized Library, BB16 Apis mellifera cDNA clone BB160017B20G11 5', mRNA sequence
BB170003B20D07.5 Bee Brain Normalized/Subtracted Library, BB17 Apis mellifera cDNA clone BB170003B20D07 5', mRNA sequence
BB170011B10H01.5 Bee Brain Normalized/Subtracted Library, BB17 Apis mellifera cDNA clone BB170011B10H01 5', mRNA sequence
BB170015B10H06.5 Bee Brain Normalized/Subtracted Library, BB17 Apis mellifera cDNA clone BB170015B10H06 5', mRNA sequence
BB170015B20H08.5 Bee Brain Normalized/Subtracted Library, BB17 Apis mellifera cDNA clone BB170015B20H08 5', mRNA sequence
BB170027A20G04.5 Bee Brain Normalized/Subtracted Library, BB17 Apis mellifera cDNA clone BB170027A20G04 5', mRNA sequence
DB757672 RIKEN full-length enriched honey bee cDNA library, head Apis mellifera cDNA clone BH10010G11 3', mRNA sequence
DB772853 RIKEN full-length enriched honey bee cDNA library, head Apis mellifera cDNA clone BH10064E10 3', mRNA sequence
DB777344 RIKEN full-length enriched honey bee cDNA library, head Apis mellifera cDNA clone BH10079G13 3', mRNA sequence
GB11028-RA [PREDICTED: Apis mellifera similar to Alpha-actinin, sarcomeric (F-actin cross linking protein) (LOC725782), mRNA]
GB11577-RA [PREDICTED: Apis mellifera hypothetical protein LOC726684 (LOC726684), mRNA]
GB11999-RA [PREDICTED: Apis mellifera similar to Glypican-6 precursor (LOC411339), mRNA]
GB13178-RA [PREDICTED: Apis mellifera hypothetical protein LOC724158 (LOC724158), mRNA]
GB13259-RA
GB15144-RA [PREDICTED: Apis mellifera hypothetical LOC409776 (LOC409776), mRNA]
GB15283-RA [PREDICTED: Apis mellifera similar to CG10077-PA, isoform A (LOC726768), partial mRNA]
GB15600-RA [PREDICTED: Apis mellifera hypothetical protein LOC726410 (LOC726410), mRNA]
GB15736-RA
GB15763-RA [PREDICTED: Apis mellifera similar to fibroblast growth factor receptor substrate 2 (LOC727079), mRNA]
GB16410-RA [PREDICTED: Apis mellifera similar to Tetraspanin 2A CG11415-PA (LOC725760), mRNA]
GB17844-RA [PREDICTED: Apis mellifera similar to maelstrom CG11254-PA, isoform A (LOC409557), mRNA]
GB18254-RA [PREDICTED: Apis mellifera similar to Cad87A CG6977-PA (LOC409212), mRNA]
GB18358-RA [PREDICTED: Apis mellifera similar to Orphan nuclear receptor TR4 (Orphan nuclear receptor TAK1) (LOC409246), mRNA]
GB18786-RA
GB18898-RA [PREDICTED: Apis mellifera similar to CG11642-PA, isoform A (LOC410172), mRNA]
GB19079-RA [PREDICTED: Apis mellifera similar to CG32069-PA (LOC724829), mRNA]
GB19124-RA [PREDICTED: Apis mellifera similar to CG4038-PA (LOC413686), mRNA]
GB19224-RA [PREDICTED: Apis mellifera similar to CG30415-PA, isoform A (LOC726118), mRNA]
GB19264-RA [Apis mellifera period clock protein (Per), mRNA]
GB19567-RA
GB19936-RA [PREDICTED: Apis mellifera similar to CG2046-PA (LOC552102), mRNA]
GB20012-RA [PREDICTED: Apis mellifera similar to CG10664-PA, isoform A (LOC412396), mRNA]
[Antisense] XR_015011.1 [PREDICTED: Apis mellifera similar to Oligosaccharyl transferase 3 CG7748-PA (LOC551853), mRNA]
bEST46.3' Honeybee brain cDNA library Apis mellifera cDNA 5', mRNA sequence
Up-regulated genes at 42 days
AJ489744.2 [Deformed Wing Virus gene for polyprotein, genomic RNA]
BB160010B10H03.5 Bee Brain Normalized Library, BB16 Apis mellifera cDNA clone BB160010B10H03 5', mRNA sequence
BB160014B10C02.5 Bee Brain Normalized Library, BB16 Apis mellifera cDNA clone BB160014B10C02 5', mRNA sequence
BB160017B20B01.5 Bee Brain Normalized Library, BB16 Apis mellifera cDNA clone BB160017B20B01 5', mRNA sequence
BB160020B10H08.5 Bee Brain Normalized Library, BB16 Apis mellifera cDNA clone BB160020B10H08 5', mRNA sequence
BB170002A20A08.5 Bee Brain Normalized/Subtracted Library, BB17 Apis mellifera cDNA clone BB170002A20A08 5', mRNA sequence
BB170004A20D02.5 Bee Brain Normalized/Subtracted Library, BB17 Apis mellifera cDNA clone BB170004A20D02 5', mRNA sequence
BB170012B10F04.5 Bee Brain Normalized/Subtracted Library, BB17 Apis mellifera cDNA clone BB170012B10F04 5', mRNA sequence
BB170029B10F07.5 Bee Brain Normalized/Subtracted Library, BB17 Apis mellifera cDNA clone BB170029B10F07 5', mRNA sequence
DB762562 RIKEN full-length enriched honey bee cDNA library, head Apis mellifera cDNA clone BH10027I09 3', mRNA sequence
DB762728 RIKEN full-length enriched honey bee cDNA library, head Apis mellifera cDNA clone BH10028B17 3', mRNA sequence
DB765788 RIKEN full-length enriched honey bee cDNA library, head Apis mellifera cDNA clone BH10038P18 3', mRNA sequence
GB10487-RA [PREDICTED: Apis mellifera similar to CG17826-PA (LOC726565), mRNA]
GB10644-RA [PREDICTED: Apis mellifera similar to n-synaptobrevin CG17248-PA, isoform A, transcript variant 1 (LOC408465), mRNA]
GB11506-RA [PREDICTED: Apis mellifera similar to Arginyl-tRNA--protein transferase 1 (R-transferase 1) (Arginyltransferase 1) (Arginine-tRNA--protein transferase 1) (LOC412018), mRNA]
GB12716-RA [PREDICTED: Apis mellifera similar to CG4409-PA (LOC727522), mRNA]
GB12802-RA
GB12813-RA [PREDICTED: Apis mellifera hypothetical protein LOC725224 (LOC725224), mRNA]
GB12924-RA [PREDICTED: Apis mellifera similar to CG5921-PB, isoform B (LOC552101), mRNA]
GB13380-RA [Apis mellifera profilin (LOC406154), mRNA]
GB13473-RB Apid exon M3 [Apis mellifera apidaecin 14 (Apid14), mRNA]
GB13890-RA [PREDICTED: Apis mellifera hypothetical LOC552707 (LOC552707), mRNA]
GB14152-RA [PREDICTED: Apis mellifera similar to Protein KIAA0232 (LOC409690), mRNA]
GB14261-RA [PREDICTED: Apis mellifera hypothetical protein LOC724386 (LOC724386), mRNA]
GB14700-RA [PREDICTED: Apis mellifera similar to Wsck CG31127-PA (LOC724127), mRNA]
GB15582-RA [PREDICTED: Apis mellifera similar to 14-3-3 CG31196-PC, isoform C, transcript variant 1 (LOC408951), mRNA]
GB16246-RA [Apis mellifera major royal jelly protein 2 (Mrjp2), mRNA]
GB17075-RA [Apis mellifera troponin I (TpnI), mRNA]
GB17579-RA [PREDICTED: Apis mellifera similar to B0238.12 (LOC725114), mRNA]
GB17627-RA [PREDICTED: Apis mellifera similar to bancal CG13425-PC, isoform C (LOC409007), mRNA]
GB18299-RA [PREDICTED: Apis mellifera similar to capricious CG11282-PA, isoform A (LOC726414), mRNA]
GB18446-RA [PREDICTED: Apis mellifera similar to ypsilon schachtel CG5654-PA (LOC409854), mRNA]
GB18470-RA [PREDICTED: Apis mellifera similar to Misexpression suppressor of KSR 2 CG15669-PB, isoform B, transcript variant 1 (LOC413005), mRNA]
GB18962-RA [PREDICTED: Apis mellifera similar to n-synaptobrevin CG17248-PA, isoform A, transcript variant 1 (LOC408465), mRNA]
GB19418-RA [Apis mellifera glucose oxidase (LOC406081), mRNA]
GB19996-RA [PREDICTED: Apis mellifera similar to SH3 domain-binding glutamic acid-rich protein homolog (SH3BGR protein) (LOC551916), partial mRNA]
GB30102-RA [PREDICTED: Apis mellifera similar to CUG triplet repeat, RNA binding protein 2 (LOC409780), mRNA]
GB30222-RA [PREDICTED: Apis mellifera similar to Paramyosin CG5939-PA, isoform A (LOC409787), mRNA]
NM_001011629.1 [Apis mellifera putative transcription factor mblk-1 (Mblk-1), mRNA]
NW_001253064.1 SET: UI_EST BI513299; Apis mellifera linkage group 13 genomic contig, reference assembly (based on Amel_4.0 Group13.7)
NW_001253354.1 SET: Dscam exon 4.6; Apis mellifera linkage group 4 genomic contig, reference assembly (based on Amel_4.0 Group4.23)
XM_001120730.1 [PREDICTED: Apis mellifera hypothetical protein LOC726448 (LOC726448), mRNA]
XM_393395.3 [PREDICTED: Apis mellifera similar to stardust CG32717-PB, isoform B (LOC409904), mRNA]
Up-regulated genes at 70 days
BB160007A10E04.5 Bee Brain Normalized Library, BB16 Apis mellifera cDNA clone BB160007A10E04 5', mRNA sequence
BB160013A10G11.5 Bee Brain Normalized Library, BB16 Apis mellifera cDNA clone BB160013A10G11 5', mRNA sequence
BB160021A20B11.5 Bee Brain Normalized Library, BB16 Apis mellifera cDNA clone BB160021A20B11 5', mRNA sequence
BB170010A10D03.5 Bee Brain Normalized/Subtracted Library, BB17 Apis mellifera cDNA clone BB170010A10D03 5', mRNA sequence
BB170015A10C04.5 Bee Brain Normalized/Subtracted Library, BB17 Apis mellifera cDNA clone BB170015A10C04 5', mRNA sequence
BB170016B10E06.5 Bee Brain Normalized/Subtracted Library, BB17 Apis mellifera cDNA clone BB170016B10E06 5', mRNA sequence
BB170018B10A02.5 Bee Brain Normalized/Subtracted Library, BB17 Apis mellifera cDNA clone BB170018B10A02 5', mRNA sequence
BB170024B20F01.5 Bee Brain Normalized/Subtracted Library, BB17 Apis mellifera cDNA clone BB170024B20F01 5', mRNA sequence
BB170025B20E05.5 Bee Brain Normalized/Subtracted Library, BB17 Apis mellifera cDNA clone BB170025B20E05 5', mRNA sequence
BB170027A10C06.5 Bee Brain Normalized/Subtracted Library, BB17 Apis mellifera cDNA clone BB170027A10C06 5', mRNA sequence
BB170032A20B04.5 Bee Brain Normalized/Subtracted Library, BB17 Apis mellifera cDNA clone BB170032A20B04 5', mRNA sequence
DB752784 RIKEN full-length enriched honey bee cDNA library, head Apis mellifera cDNA clone BH10087G17 5', mRNA sequence
DB761556 RIKEN full-length enriched honey bee cDNA library, head Apis mellifera cDNA clone BH10024D12 3', mRNA sequence
DB762552 RIKEN full-length enriched honey bee cDNA library, head Apis mellifera cDNA clone BH10027H21 3', mRNA sequence
DB765443 RIKEN full-length enriched honey bee cDNA library, head Apis mellifera cDNA clone BH10037K14 3', mRNA sequence
DB768623 RIKEN full-length enriched honey bee cDNA library, head Apis mellifera cDNA clone BH10049A11 3', mRNA sequence
DB775802 RIKEN full-length enriched honey bee cDNA library, head Apis mellifera cDNA clone BH10074F06 3', mRNA sequence
GB10014-RA [PREDICTED: Apis mellifera similar to CG2211-PA (LOC552487), mRNA]
GB10552-RA [PREDICTED: Apis mellifera ammonium transporter 1-like (LOC552640), mRNA]
GB11392-RA
GB11549-RA [PREDICTED: Apis mellifera similar to Splicing factor 3A subunit 3 (Spliceosome-associated protein 61) (SAP 61) (SF3a60) (LOC413963), mRNA]
GB12426-RA [PREDICTED: Apis mellifera similar to single-strand selective monofunctional uracil DNA glycosylase (LOC413439), mRNA]
GB12566-RA [PREDICTED: Apis mellifera similar to lilliputian CG8817-PB, isoform B (LOC724254), mRNA]
GB12749-RA [PREDICTED: Apis mellifera similar to CG15926-PA, transcript variant 1 (LOC409956), mRNA]
GB12765-RA [PREDICTED: Apis mellifera similar to frizzled 2 CG9739-PA, isoform A, transcript variant 1 (LOC413820), mRNA]
GB13045-RA [PREDICTED: Apis mellifera similar to CG4685-PA, isoform A (LOC412305), mRNA]
GB14977-RA [PREDICTED: Apis mellifera similar to CG12797-PA (LOC411847), mRNA]
GB15273-RA [PREDICTED: Apis mellifera similar to Inhibitor of nuclear factor kappa B kinase subunit beta (I-kappa-B-kinase beta) (IkBKB) (IKK-beta) (IKK-B) (I-kappa-B kinase 2) (IKK2) (Nuclear factor NF-kappa-B inhibitor kinase beta) (NFKBIKB), transcript variant 2 (LOC550741), mRNA]
GB15389-RA [PREDICTED: Apis mellifera similar to CG4019-PA, isoform A (LOC725165), mRNA]
GB15472-RA [PREDICTED: Apis mellifera similar to S1 RNA binding domain 1 (LOC725268), mRNA]
GB15874-RA [PREDICTED: Apis mellifera similar to hydroxypyruvate isomerase homolog (LOC550985), partial mRNA]
GB15934-RA [PREDICTED: Apis mellifera similar to CG13424-PA (LOC726730), mRNA]
GB16001-RA [PREDICTED: Apis mellifera similar to YEATS domain containing 2 (LOC409331), mRNA]
GB16013-RA [PREDICTED: Apis mellifera hypothetical protein LOC726078 (LOC726078), mRNA]
GB16337-RA
GB16424-RA [PREDICTED: Apis mellifera similar to CG3168-PA, isoform A, transcript variant 1 (LOC409924), mRNA]
GB16673-RA [PREDICTED: Apis mellifera similar to CG9536-PA (LOC409041), mRNA]
GB17705-RA [PREDICTED: Apis mellifera similar to CG11887-PA (LOC412937), mRNA]
GB18148-RA [PREDICTED: Apis mellifera similar to dpr6 CG14162-PA (LOC725460), partial mRNA]
GB18361-RA [PREDICTED: Apis mellifera similar to 5-hydroxytryptamine receptor 1 (5-HT receptor) (Serotonin receptor 1) (5HT-dro) (LOC727545), partial mRNA]
GB18546-RA [PREDICTED: Apis mellifera hypothetical protein LOC727643 (LOC727643), mRNA]
GB18666-RA
GB18910-RA
GB18975-RA [PREDICTED: Apis mellifera similar to sunday driver CG8110-PA, isoform A (LOC727395), partial mRNA]
GB19026-RA [PREDICTED: Apis mellifera similar to small bristles CG1664-PA (LOC413650), mRNA]
GB20036-RA [PREDICTED: Apis mellifera similar to synaptotagmin CG3139-PA, isoform A, transcript variant 1 (LOC408613), partial mRNA]
NW_001252999.1 SET: UI_EST BI506126; Apis mellifera linkage group 11 genomic contig, reference assembly (based on Amel_4.0 Group11.14)
NW_001253181.1 SET: UI_EST BI516291; Apis mellifera linkage group 1 genomic contig, reference assembly (based on Amel_4.0 Group1.23)
NW_001253328.1 SET: UI_EST BI517076; Apis mellifera linkage group 3 genomic contig, reference assembly (based on Amel_4.0 Group3.36)
NW_001253539.1 SET: UI_EST BI515629; Apis mellifera linkage group 8 genomic contig, reference assembly (based on Amel_4.0 Group8.46)
Up-regulated genes at 14 and 42 days
BB160009B20G07.5 Bee Brain Normalized Library, BB16 Apis mellifera cDNA clone BB160009B20G07 5', mRNA sequence
BB160010A20E11.5 Bee Brain Normalized Library, BB16 Apis mellifera cDNA clone BB160010A20E11 5', mRNA sequence
BB160015B20E07.5 Bee Brain Normalized Library, BB16 Apis mellifera cDNA clone BB160015B20E07 5', mRNA sequence
BB160021A10C12.5 Bee Brain Normalized Library, BB16 Apis mellifera cDNA clone BB160021A10C12 5', mRNA sequence
BB170019A20D05.5 Bee Brain Normalized/Subtracted Library, BB17 Apis mellifera cDNA clone BB170019A20D05 5', mRNA sequence
BB170022A10A06.5 Bee Brain Normalized/Subtracted Library, BB17 Apis mellifera cDNA clone BB170022A10A06 5', mRNA sequence
BB170024A20A07.5 Bee Brain Normalized/Subtracted Library, BB17 Apis mellifera cDNA clone BB170024A20A07 5', mRNA sequence
GB10751-RA [PREDICTED: Apis mellifera similar to Protein tramtrack, beta isoform (Tramtrack p69) (Repressor protein fushi tarazu) (LOC410918), mRNA]
GB11773-RA
GB12428-RA
GB15288-RA [PREDICTED: Apis mellifera similar to CG32694-PA, isoform A (LOC552356), mRNA]
GB15990-RA [Apis mellifera FABP-like protein (Fabp), mRNA]
GB19468-RA [Apis mellifera apisimin (LOC406093), mRNA]
Up-regulated genes at 42 and 70 days
GB14128-RA [PREDICTED: Apis mellifera similar to CG32264-PA, isoform A (LOC408740), mRNA]
GB16642-RA
Up-regulated genes at 14 and 70 days
BB160004A20E09.5 Bee Brain Normalized Library, BB16 Apis mellifera cDNA clone BB160004A20E09 5', mRNA sequence
BB160008A20F05.5 Bee Brain Normalized Library, BB16 Apis mellifera cDNA clone BB160008A20F05 5', mRNA sequence
BB170001B20A07.5 Bee Brain Normalized/Subtracted Library, BB17 Apis mellifera cDNA clone BB170001B20A07 5', mRNA sequence
DB749318 RIKEN full-length enriched honey bee cDNA library, head Apis mellifera cDNA clone BH10075I19 5', mRNA sequence
DB777873 RIKEN full-length enriched honey bee cDNA library, head Apis mellifera cDNA clone BH10081E02 3', mRNA sequence
GB10538-RA [PREDICTED: Apis mellifera similar to CG10238-PA (LOC414033), mRNA]
GB19587-RA
GB30136-RA [PREDICTED: Apis mellifera similar to Putative odorant receptor 13a (LOC551455), mRNA]
Up-regulated genes at 14, 42, and 70 days
BB160009B20F08.5 Bee Brain Normalized Library, BB16 Apis mellifera cDNA clone BB160009B20F08 5', mRNA sequence
DB774972 RIKEN full-length enriched honey bee cDNA library, head Apis mellifera cDNA clone BH10071I15 3', mRNA sequence
GB15691-RA [PREDICTED: Apis mellifera similar to CG16758-PD, isoform D (LOC408299), mRNA]
GB20129-RA [PREDICTED: Apis mellifera similar to minibrain CG7826-PA, isoform A, transcript variant 1 (LOC409111), partial mRNA]
GB30369-RA [PREDICTED: Apis mellifera hypothetical LOC413721 (LOC413721), mRNA]
