# Supplementary material for: The habitat disruption induces immune-suppression and oxidative stress in honey bees
Source: Ecol Evol. 2011 Oct;1(2):201–17. doi: 10.1002/ece3.21 (PMC3287300; doi:10.1002/ece3.21)
Supplement: Supplementary file 2 [file ece30001-0201-SD2.xls]

## Sheet: Sheet1
Appendix S5 List of down or up-regulated honey bee genes after pollination in eggplant greenhouse
Down-regulated genes at 14 days
GB13368-RA [PREDICTED: Apis mellifera lambda crystallin-like protein, transcript variant 1 (Cryl1), partial mRNA]
Down-regulated genes at 42 days
DB767863 RIKEN full-length enriched honey bee cDNA library, head Apis mellifera cDNA clone BH10046E03 3', mRNA sequence
GB10774-RA [PREDICTED: Apis mellifera similar to Innexin inx7 (Innexin-7) (Gap junction protein prp7) (Pas-related protein 7) (LOC552285), mRNA]
GB10910-RA [PREDICTED: Apis mellifera hypothetical protein LOC724627 (LOC724627), mRNA]
GB11335-RA [PREDICTED: Apis mellifera similar to CG9413-PA, isoform A (LOC409932), mRNA]
GB11744-RA [PREDICTED: Apis mellifera similar to CG12876-PA (LOC412662), mRNA]
GB11983-RA [PREDICTED: Apis mellifera similar to Angiotensin converting enzyme CG8827-PA, isoform A (LOC410074), mRNA]
GB12004-RA [PREDICTED: Apis mellifera similar to c-Jun protein (LOC726289), mRNA]
GB12203-RA
GB12218-RA [PREDICTED: Apis mellifera similar to Histone H1 (LOC726452), mRNA]
GB12327-RA [PREDICTED: Apis mellifera similar to aldehyde dehydrogenase 1 family, member L2 (LOC551401), mRNA]
GB12353-RA [PREDICTED: Apis mellifera similar to CG10960-PB, isoform B (LOC724874), mRNA]
GB12454-RA
GB12607-RA [Apis mellifera alpha-glucosidase (Hbg1), mRNA]
GB12988-RA
GB13073-RA [PREDICTED: Apis mellifera similar to CG5214-PA (LOC409155), mRNA]
GB13599-RA [PREDICTED: Apis mellifera similar to CG9391-PA, isoform A (LOC409693), mRNA]
GB13617-RA [PREDICTED: Apis mellifera similar to bitesize CG33555-PD, isoform D (LOC408337), mRNA]
GB13969-RA [PREDICTED: Apis mellifera similar to Fermitin 1 CG14991-PA, isoform A, transcript variant 1 (LOC408836), mRNA]
GB14001-RA [PREDICTED: Apis mellifera similar to CG14945-PA, isoform A (LOC726934), mRNA]
GB14594-RA [PREDICTED: Apis mellifera similar to Probable cytochrome P450 6a14 (CYPVIA14) (LOC725159), mRNA]
GB14609-RA [PREDICTED: Apis mellifera similar to CG40500-PA.3 (LOC726309), mRNA]
GB14992-RA [PREDICTED: Apis mellifera similar to CG30197-PA (LOC726285), mRNA]
GB15396-RA [PREDICTED: Apis mellifera similar to Protein FAM8A1 (Autosomal highly conserved protein) (LOC409005), mRNA]
GB15453-RA [PREDICTED: Apis mellifera similar to Anionic trypsin-2 precursor (Anionic trypsin II) (Pretrypsinogen II) (LOC408534), mRNA]
GB15986-RA [PREDICTED: Apis mellifera similar to Clathrin light chain CG6948-PA (LOC411595), mRNA]
GB16147-RA [PREDICTED: Apis mellifera similar to CG1102-PA (LOC726286), mRNA]
GB16469-RA [PREDICTED: Apis mellifera similar to UBiQuitin family member (ubq-1), transcript variant 1 (LOC409675), mRNA]
GB16747-RA [PREDICTED: Apis mellifera similar to CG17323-PA (LOC408788), mRNA]
GB16927-RA [PREDICTED: Apis mellifera hypothetical LOC408280 (LOC408280), mRNA]
GB17163-RA [PREDICTED: Apis mellifera similar to CG13759-PA (LOC724126), mRNA]
GB18334-RA [PREDICTED: Apis mellifera hypothetical protein LOC725725 (LOC725725), partial mRNA]
GB18441-RA [PREDICTED: Apis mellifera similar to CG3630-PA (LOC410370), mRNA]
GB18606-RA
GB18676-RA [PREDICTED: Apis mellifera similar to CG5096-PA (LOC724772), mRNA]
GB19230-RA
GB19394-RA [PREDICTED: Apis mellifera similar to CG9451-PA (LOC726571), partial mRNA]
GB19657-RA [Apis mellifera long-wavelength rhodopsin (LW Rh), mRNA]
GB19914-RA [PREDICTED: Apis mellifera similar to oxidative stress responsive 1 (LOC724683), mRNA]
GB20104-RA [PREDICTED: Apis mellifera similar to germinal histone H4 (LOC725230), mRNA]
Down-regulated genes at 70 days
DB766420 RIKEN full-length enriched honey bee cDNA library, head Apis mellifera cDNA clone BH10041D13 3', mRNA sequence
GB10861-RA [PREDICTED: Apis mellifera similar to string of pearls CG5920-PA (LOC409326), mRNA]
GB13578-RA
GB15330-RA
GB15696-RA [PREDICTED: Apis mellifera hypothetical protein LOC726734 (LOC726734), mRNA]
GB16448-RA [PREDICTED: Apis mellifera similar to Annexin-B9 (Annexin-9) (Annexin IX), transcript variant 1 (LOC409533), mRNA]
GB16809-RA
Down-regulated genes at 14 and 42 days
BB160006A20B11.5 Bee Brain Normalized Library, BB16 Apis mellifera cDNA clone BB160006A20B11 5', mRNA sequence
GB19297-RA [PREDICTED: Apis mellifera hypothetical protein LOC725074 (LOC725074), mRNA]
GB17409-RA
GB13473-RA [Apis mellifera apidaecin type 22 (Apid22), mRNA]
GB13473-RA [PREDICTED: Apis mellifera apidaecin (Apid73), partial mRNA]
GB17782-RA Apid exon M21 [PREDICTED: Apis mellifera apidaecin (Apid73), partial mRNA]
Down-regulated genes at 42 and 70 days
DB779880 RIKEN full-length enriched honey bee cDNA library, head Apis mellifera cDNA clone BH10089D14 3', mRNA sequence
GB10428-RA
GB12495-RA [PREDICTED: Apis mellifera hypothetical LOC552459 (LOC552459), mRNA]
GB12766-RA [PREDICTED: Apis mellifera similar to Arrestin 2 CG5962-PA (LOC550791), mRNA]
GB12800-RA [PREDICTED: Apis mellifera similar to Ceramidase CG1471-PA, isoform A (LOC409628), mRNA]
GB13028-RA [PREDICTED: Apis mellifera hypothetical protein LOC724993 (LOC724993), mRNA]
GB14740-RA [PREDICTED: Apis mellifera hypothetical LOC551496 (LOC551496), mRNA]
GB15389-RA [PREDICTED: Apis mellifera similar to CG4019-PA, isoform A (LOC725165), mRNA]
GB15569-RA [PREDICTED: Apis mellifera similar to Tubulin alpha-6 chain (Alpha-tubulin 6) (Alpha-tubulin isotype M-alpha-6) (LOC410614), mRNA]
GB15780-RA [PREDICTED: Apis mellifera similar to Protein kinase 61C CG1210-PC, isoform C (LOC410732), mRNA]
GB15954-RA [PREDICTED: Apis mellifera similar to Cyclin K CG15218-PA, isoform A (LOC411062), mRNA]
XM_001122524.1 [PREDICTED: Apis mellifera similar to CG33290-PA (LOC726803), mRNA]
Down-regulated genes at 14, 42, and 70 days
GB10708-RA [PREDICTED: Apis mellifera hypothetical LOC408807 (LOC408807), mRNA]
GB11588-RA [PREDICTED: Apis mellifera similar to CG31954-PA (LOC725250), mRNA]
GB11658-RA [PREDICTED: Apis mellifera hypothetical LOC408608 (LOC408608), mRNA]
GB15517-RA
GB16021-RA [PREDICTED: Apis mellifera similar to CG9676-PA (LOC552301), partial mRNA]
GB13473-RB Apid exon M3 [Apis mellifera apidaecin 14 (Apid14), mRNA]
GB17538-RA [Apis mellifera hymenoptaecin (LOC406142), mRNA]
GB17782-RA Apid Nterm [Apis mellifera apidaecin type 22 (Apid22), mRNA]
GB17782-RA Apid exon M2 & M22 [Apis mellifera apidaecin 14 (Apid14), mRNA]
GB18323-RA [Apis mellifera abaecin (LOC406144), mRNA]
GB19301-RA [PREDICTED: Apis mellifera similar to PGRP-SC2 CG14745-PA (LOC412484), mRNA]
NM_001011613.1 Apid exon M1, M9, M10 & M17 [Apis mellifera apidaecin 14 (Apid14), mRNA]
Up-regulated genes at 14 days
GB17998-RA [PREDICTED: Apis mellifera similar to CG5181-PA (LOC551951), mRNA]
Up-regulated genes at 42 days
GB11439-RA
GB30203-RA
GB11477-RA [PREDICTED: Apis mellifera similar to Homogentisate 1,2-dioxygenase (Homogentisicase) (Homogentisate oxygenase) (Homogentisic acid oxidase) (LOC551465), partial mRNA]
BB170011A10A08.5 Bee Brain Normalized/Subtracted Library, BB17 Apis mellifera cDNA clone BB170011A10A08 5', mRNA sequence
DB734416 RIKEN full-length enriched honey bee cDNA library, head Apis mellifera cDNA clone BH10022M08 5', mRNA sequence
GB13966-RA [PREDICTED: Apis mellifera similar to CG4409-PA (LOC727344), partial mRNA]
GB30325-RA [PREDICTED: Apis mellifera similar to Transcriptional regulator ATRX homolog (ATP-dependent helicase XNP) (X-linked nuclear protein) (dXNP) (d-xnp) (LOC724593), mRNA]
GB14995-RA
GB11132-RA [PREDICTED: Apis mellifera similar to ribosomal protein S5, transcript variant 1 (LOC409728), mRNA]
Up-regulated genes at 70 days
GB20117-RA [PREDICTED: Apis mellifera hypothetical LOC552391 (LOC552391), mRNA]
GB11702-RA [PREDICTED: Apis mellifera similar to CG11141-PB, isoform B, transcript variant 2 (LOC551595), mRNA]
GB30242-RA [Apis mellifera odorant binding protein 3 (Obp3), mRNA]
GB17784-RA
GB19726-RA [PREDICTED: Apis mellifera similar to CG4398-PA (LOC727243), partial mRNA]
GB14117-RA [PREDICTED: Apis mellifera similar to PHD finger protein 22 (LOC409806), mRNA]
GB12754-RA [PREDICTED: Apis mellifera similar to CG30387-PB, isoform B (LOC409177), mRNA]
BB160022B20G03.5 Bee Brain Normalized Library, BB16 Apis mellifera cDNA clone BB160022B20G03 5', mRNA sequence
GB10811-RA [PREDICTED: Apis mellifera similar to CG15618-PA (LOC414026), mRNA]
GB11079-RA [PREDICTED: Apis mellifera similar to Clast3 protein (LOC726900), mRNA]
GB17565-RA
BB160021B20D09.5 Bee Brain Normalized Library, BB16 Apis mellifera cDNA clone BB160021B20D09 5', mRNA sequence
GB16829-RA [PREDICTED: Apis mellifera similar to UDP-glucose-glycoprotein glucosyltransferase CG6850-PA (LOC412198), mRNA]
GB20055-RA [PREDICTED: Apis mellifera similar to Na pump subunit CG5670-PG, isoform G, transcript variant 2 (LOC408832), mRNA]
GB16922-RA
