# Supplementary material for: The habitat disruption induces immune-suppression and oxidative stress in honey bees
Source: Ecol Evol. 2011 Oct;1(2):201–17. doi: 10.1002/ece3.21 (PMC3287300; doi:10.1002/ece3.21)
Supplement: Supplementary file 3 [file ece30001-0201-SD3.xls]

## Sheet: Sheet2
Appendix S8 Significantly enriched GO terms for down-regulated honey bee genes during pollination in the
strawberry greenhouses
GO ID	Level	GO Term	Count	%	P-value
GO:0007052	7,8,5,4,6	mitotic spindle organization	19	12.58	1.44731e-07
GO:0007051	6,7,5	spindle organization	19	12.58	8.61597e-07
GO:0000022	8,9,6,5,7	mitotic spindle elongation	12	7.95	1.09078e-06
GO:0051231	7,8,5,4,6	spindle elongation	12	7.95	1.28063e-06
GO:0016491	3	oxidoreductase activity	31	17.22	1.5658e-06
GO:0003824	2	catalytic activity	111	61.67	8.41317e-06
GO:0006412	7,5,6	translation	24	15.89	2.30469e-05
GO:0000226	5,4	microtubule cytoskeleton organization	19	12.58	3.49894e-05
GO:0003746	5,4	translation elongation factor activity	5	2.78	4.72028e-05
GO:0016616	5	oxidoreductase activity, acting on the CH-OH group of donors, NAD or NADP as acceptor	8	4.44	9.62214e-05
GO:0019538	5,4	protein metabolic process	56	37.09	0.0001032
GO:0016042	4,5	lipid catabolic process	6	3.97	0.0001252
GO:0000279	6,5	M phase	20	13.25	0.0001578
GO:0016614	4	oxidoreductase activity, acting on CH-OH group of donors	9	5	0.0002629
GO:0022403	5,4	cell cycle phase	20	13.25	0.000451
GO:0000302	5	response to reactive oxygen species	3	1.99	0.0010133
GO:0016115	7,8,5	terpenoid catabolic process	2	1.32	0.0010339
GO:0006719	8,7,10,9,6,5,11	juvenile hormone catabolic process	2	1.32	0.0010339
GO:0044267	6,5	cellular protein metabolic process	44	29.14	0.0011717
GO:0007017	3	microtubule-based process	19	12.58	0.0011826
GO:0016803	5	ether hydrolase activity	2	1.11	0.0012043
GO:0008135	4,3	translation factor activity, nucleic acid binding	8	4.44	0.0013369
GO:0022402	4,3	cell cycle process	20	13.25	0.001648
GO:0004364	5	glutathione transferase activity	3	1.67	0.0019502
GO:0050660	5,6	FAD binding	6	3.33	0.0019523
GO:0044242	5,6	cellular lipid catabolic process	4	2.65	0.0024989
GO:0005198	2	structural molecule activity	18	10	0.0027488
GO:0006732	5	coenzyme metabolic process	7	4.64	0.0027607
GO:0004601	3,5	peroxidase activity	4	2.22	0.0032693
GO:0007049	3	cell cycle	22	14.57	0.0035514
GO:0051187	5	cofactor catabolic process	4	2.65	0.0036191
GO:0006714	8,7,9,5	sesquiterpenoid metabolic process	2	1.32	0.0058146
GO:0006716	7,5,9,8,10,6	juvenile hormone metabolic process	2	1.32	0.0058146
GO:0008152	2	metabolic process	106	70.2	0.0077938
GO:0070011	5	peptidase activity, acting on L-amino acid peptides	15	8.33	0.0083064
GO:0034599	5	cellular response to oxidative stress	2	1.32	0.0093823
GO:0042743	5	hydrogen peroxide metabolic process	2	1.32	0.0093823
GO:0042744	5,6,8	hydrogen peroxide catabolic process	2	1.32	0.0093823
GO:0015980	5	energy derivation by oxidation of organic compounds	7	4.64	0.0094885
GO:0044255	4,5	cellular lipid metabolic process	10	6.62	0.0116883
GO:0004091	5	carboxylesterase activity	5	2.78	0.0125028
GO:0042445	5,3	hormone metabolic process	3	1.99	0.0142653
GO:0008379	5,7	thioredoxin peroxidase activity	2	1.11	0.0157017
GO:0008233	4	peptidase activity	14	7.78	0.0197274
GO:0019843	5	rRNA binding	2	1.11	0.0212251
GO:0030163	6,5	protein catabolic process	15	9.93	0.0230572
GO:0006890	7,5,6	retrograde vesicle-mediated transport, Golgi to ER	2	1.32	0.0238378
GO:0050661	5	NADP or NADPH binding	2	1.11	0.027325
GO:0006820	5,6	anion transport	3	1.99	0.0274941
GO:0045454	5,6,4	cell redox homeostasis	4	2.65	0.0279021
GO:0016052	4,5	carbohydrate catabolic process	4	2.65	0.0279021
GO:0017085	5	response to insecticide	2	1.32	0.0296714
GO:0034308	5	monohydric alcohol metabolic process	1	0.66	0.0322581
GO:0006097	6,5,8	glyoxylate cycle	1	0.66	0.0322581
GO:0034723	6,7,5	DNA replication-dependent nucleosome organization	1	0.66	0.0322581
GO:0015697	5,7,6,8	quaternary ammonium group transport	1	0.66	0.0322581
GO:0046485	6,5,7	ether lipid metabolic process	1	0.66	0.0322581
GO:0015879	6,5,8,7,9	carnitine transport	1	0.66	0.0322581
GO:0006862	5,6	nucleotide transport	1	0.66	0.0322581
GO:0006844	5,6	acyl carnitine transport	1	0.66	0.0322581
GO:0008209	7,6,5	androgen metabolic process	1	0.66	0.0322581
GO:0008210	7,6,5	estrogen metabolic process	1	0.66	0.0322581
GO:0016681	5	oxidoreductase activity, acting on diphenols and related substances as donors, cytochrome as acceptor	2	1.11	0.0339214
GO:0008609	5	alkylglycerone-phosphate synthase activity	1	0.56	0.0347961
GO:0016774	5	phosphotransferase activity, carboxyl group as acceptor	1	0.56	0.0347961
GO:0035035	5	histone acetyltransferase binding	1	0.56	0.0347961
GO:0046923	5	ER retention sequence binding	1	0.56	0.0347961
GO:0008160	5,6	protein tyrosine phosphatase activator activity	1	0.56	0.0347961
GO:0005172	5	vascular endothelial growth factor receptor binding	1	0.56	0.0347961
GO:0019211	4,5	phosphatase activator activity	1	0.56	0.0347961
GO:0016818	5	hydrolase activity, acting on acid anhydrides, in phosphorus-containing anhydrides	19	10.56	0.0350546
GO:0006891	7,5,6	intra-Golgi vesicle-mediated transport	2	1.32	0.0359064
GO:0044275	5,6	cellular carbohydrate catabolic process	3	1.99	0.0372716
GO:0046164	5	alcohol catabolic process	3	1.99	0.0372716
GO:0006119	5,7	oxidative phosphorylation	6	3.97	0.0393294
GO:0051287	5	NAD or NADH binding	3	1.67	0.040313
GO:0016646	5	oxidoreductase activity, acting on the CH-NH group of donors, NAD or NADP as acceptor	2	1.11	0.0409401
GO:0043285	5	biopolymer catabolic process	15	9.93	0.0420623
GO:0019001	5	guanyl nucleotide binding	8	4.44	0.0444631
GO:0005996	5,6	monosaccharide metabolic process	4	2.65	0.0467645
GO:0004659	5	prenyltransferase activity	2	1.11	0.0483128
