# Supplementary material for: The habitat disruption induces immune-suppression and oxidative stress in honey bees
Source: Ecol Evol. 2011 Oct;1(2):201–17. doi: 10.1002/ece3.21 (PMC3287300; doi:10.1002/ece3.21)
Supplement: Supplementary file 4 [file ece30001-0201-SD4.xls]

## Sheet: Sheet2
Appendix S9 Significantly enriched GO terms for up-regulated honey bee genes during pollination in the
strawberry greenhouses
GO ID	Level	GO Term	Count	%	P-value
GO:0031032	6,5	actomyosin structure organization	4	6.45	0.0003675
GO:0030036	5,4	actin cytoskeleton organization	6	9.68	0.0031439
GO:0051339	5	regulation of lyase activity	2	3.23	0.0033987
GO:0022414	3,2	reproductive process	12	19.35	0.0044611
GO:0007620	4,5	copulation	2	3.23	0.0044735
GO:0007613	7,5	memory	3	4.84	0.0047713
GO:0016715	5	oxidoreductase activity, acting on paired donors, with incorporation or reduction of molecular oxygen, reduced ascorbate as one donor, and incorporation of one atom of oxygen	2	3.03	0.0052902
GO:0000915	5,8,7,6	cytokinesis, contractile ring formation	2	3.23	0.0056778
GO:0000912	4,7,6,5	formation of actomyosin apparatus involved in cytokinesis	2	3.23	0.0056778
GO:0006575	5	cellular amino acid derivative metabolic process	3	4.84	0.0069674
GO:0018958	5	phenol metabolic process	2	3.23	0.0070061
GO:0009953	6,5	dorsal/ventral pattern formation	5	8.06	0.0077279
GO:0007618	3,4	mating	3	4.84	0.0089267
GO:0007316	5,10,12,13,11,8,9,14	pole plasm RNA localization	3	4.84	0.0096397
GO:0032506	5,3	cytokinetic process	2	3.23	0.0100133
GO:0055001	5,6	muscle cell development	2	3.23	0.0100133
GO:0030239	5,7,6,8,10,11,9	myofibril assembly	2	3.23	0.0100133
GO:0050890	5	cognition	6	9.68	0.0109507
GO:0048609	4,3	reproductive process in a multicellular organism	3	4.84	0.011155
GO:0008345	4,5	larval locomotory behavior	2	3.23	0.0116818
GO:0016070	6,5	RNA metabolic process	17	27.42	0.0117593
GO:0048791	6,7,8,9,5	calcium ion-dependent exocytosis of neurotransmitter	1	1.61	0.013245
GO:0043059	5,4	regulation of forward locomotion	1	1.61	0.013245
GO:0046333	6,8,9,7,5	octopamine metabolic process	1	1.61	0.013245
GO:0007309	7,9,10,8,5,6,11	oocyte axis specification	4	6.45	0.0144856
GO:0050795	5,4	regulation of behavior	2	3.23	0.0153238
GO:0043085	5	positive regulation of catalytic activity	3	4.84	0.0154602
GO:0048532	3,5,4	anatomical structure arrangement	4	6.45	0.0157021
GO:0007308	6,8,9,7,4,5,10	oocyte construction	4	6.45	0.0157021
GO:0032989	3,4,5	cellular component morphogenesis	11	17.74	0.016818
GO:0048601	5,7,8,6,9	oocyte morphogenesis	4	6.45	0.016974
GO:0048599	6,7,8,5	oocyte development	4	6.45	0.0176307
GO:0009798	5,4	axis specification	5	8.06	0.0188016
GO:0008298	5	intracellular mRNA localization	3	4.84	0.0194224
GO:0007292	5,4	female gamete generation	8	12.9	0.0203758
GO:0033205	5,4	cytokinesis during cell cycle	2	3.23	0.0214784
GO:0051252	7,6,5	regulation of RNA metabolic process	11	17.74	0.0223668
GO:0009994	5,7,6	oocyte differentiation	4	6.45	0.0233745
GO:0060341	5,4	regulation of cellular localization	3	4.84	0.0249911
GO:0000498	5	base pairing with RNA	1	1.52	0.0251964
GO:0007281	5,6,4	germ cell development	5	8.06	0.0256506
GO:0030952	5	establishment or maintenance of cytoskeleton polarity	2	3.23	0.0259905
GO:0007317	8,5,6,7,4,13,15,16,9,14,11,12,17,10	regulation of pole plasm oskar mRNA localization	2	3.23	0.0259905
GO:0016325	7,9,10,8,6,5,11	oocyte microtubule cytoskeleton organization	2	3.23	0.0259905
GO:0030951	6,5	establishment or maintenance of microtubule cytoskeleton polarity	2	3.23	0.0259905
GO:0035209	6,5	pupal development	1	1.61	0.0261448
GO:0031536	9,8,7,10,11,6,5	positive regulation of exit from mitosis	1	1.61	0.0261448
GO:0035069	5,6,7,8	larval midgut histolysis	1	1.61	0.0261448
GO:0060179	5,6	male mating behavior	2	3.23	0.0283565
GO:0030537	3,4	larval behavior	2	3.23	0.0283565
GO:0030534	3,4	adult behavior	3	4.84	0.0286424
GO:0009416	5	response to light stimulus	3	4.84	0.0325116
GO:0010927	4,5,6	cellular component assembly involved in morphogenesis	3	4.84	0.0325116
GO:0009889	5,4	regulation of biosynthetic process	12	19.35	0.0366451
GO:0031326	6,5	regulation of cellular biosynthetic process	12	19.35	0.0366451
GO:0019219	6,5	regulation of nucleobase, nucleoside, nucleotide and nucleic acid metabolic process	12	19.35	0.0369662
GO:0048468	4,5	cell development	12	19.35	0.0372885
GO:0030515	5	snoRNA binding	1	1.52	0.0373195
GO:0004344	5	glucose dehydrogenase activity	1	1.52	0.0373195
GO:0005523	5	tropomyosin binding	1	1.52	0.0373195
GO:0045840	8,7,6,9,10,5	positive regulation of mitosis	1	1.61	0.0387059
GO:0030728	5,4,6	ovulation	1	1.61	0.0387059
GO:0046692	6,5,4,7	sperm competition	1	1.61	0.0387059
GO:0007503	5,6	fat body development	1	1.61	0.0387059
GO:0051785	7,6,5	positive regulation of nuclear division	1	1.61	0.0387059
GO:0046693	7,6,5,8	sperm storage	1	1.61	0.0387059
GO:0007510	8,7,6,5,9,10	cardioblast cell fate determination	1	1.61	0.0387059
GO:0043153	6,5,7	entrainment of circadian clock by photoperiod	1	1.61	0.0387059
GO:0006139	4	nucleobase, nucleoside, nucleotide and nucleic acid metabolic process	20	32.26	0.0388394
GO:0009653	4,3	anatomical structure morphogenesis	15	24.19	0.0416926
GO:0048477	6,5	oogenesis	7	11.29	0.0443533
GO:0048583	4,3	regulation of response to stimulus	3	4.84	0.045291
GO:0009605	3	response to external stimulus	4	6.45	0.0453984
GO:0000902	4,5,6	cell morphogenesis	9	14.52	0.0465579
GO:0032507	6,5,4	maintenance of protein location in cell	2	3.23	0.0466126
GO:0032879	4,3	regulation of localization	3	4.84	0.0483421
GO:0032774	5,7,6	RNA biosynthetic process	10	16.13	0.0486784
GO:0003002	5,4	regionalization	7	11.29	0.0489866
GO:0004952	5,6,8	dopamine receptor activity	1	1.52	0.0491338
GO:0015250	5,7	water channel activity	1	1.52	0.0491338
GO:0051651	5,4,3	maintenance of location in cell	2	3.23	0.0494198
GO:0007619	5,6	courtship behavior	2	3.23	0.0494198
GO:0044270	5	nitrogen compound catabolic process	2	3.23	0.0494198
GO:0033057	5,4	reproductive behavior in a multicellular organism	2	3.23	0.0494198
