# Supplementary material for: The habitat disruption induces immune-suppression and oxidative stress in honey bees
Source: Ecol Evol. 2011 Oct;1(2):201–17. doi: 10.1002/ece3.21 (PMC3287300; doi:10.1002/ece3.21)
Supplement: Supplementary file 5 [file ece30001-0201-SD5.xls]

## Sheet: Sheet2
Appendix S10 Significantly enriched GO terms for down-regulated honey bee genes during pollination in the
eggplant greenhouse
GO ID	Level	GO Term	Count	%	P-value
GO:0008236	6,5	serine-type peptidase activity	6	12.24	0.0001929
GO:0045087	4,5	innate immune response	3	7.5	0.0013974
GO:0030163	6,5	protein catabolic process	8	20	0.0021505
GO:0043285	5	biopolymer catabolic process	8	20	0.004014
GO:0070011	5	peptidase activity, acting on L-amino acid peptides	7	14.29	0.0044901
GO:0045793	5	positive regulation of cell size	2	5	0.007622
GO:0006325	5	establishment or maintenance of chromatin architecture	4	10	0.0076698
GO:0007289	5,7,8,9,6	spermatid nucleus differentiation	1	2.5	0.0085452
GO:0002831	5,4	regulation of response to biotic stimulus	2	5	0.0085679
GO:0002920	6,5	regulation of humoral immune response	2	5	0.0085679
GO:0002759	7,5,6,4	regulation of antimicrobial humoral response	2	5	0.0085679
GO:0047396	4,5	glycosylphosphatidylinositol diacylglycerol-lyase activity	1	2.04	0.0094723
GO:0016192	3,4,5	vesicle-mediated transport	7	17.5	0.0095264
GO:0051187	5	cofactor catabolic process	2	5	0.0128039
GO:0050776	5,4	regulation of immune response	2	5	0.0139694
GO:0045927	5,3,4	positive regulation of growth	2	5	0.0164195
GO:0043900	4,3	regulation of multi-organism process	2	5	0.0164195
GO:0035187	4,5,3	hatching behavior	1	2.5	0.0169479
GO:0016030	5	metarhodopsin binding	1	2.04	0.0187687
GO:0005520	5	insulin-like growth factor binding	1	2.04	0.0187687
GO:0016042	4,5	lipid catabolic process	2	5	0.0190203
GO:0048489	4,5,6	synaptic vesicle transport	3	7.5	0.0198609
GO:0050778	6,4,5	positive regulation of immune response	1	2.5	0.02521
GO:0002832	6,4,5	negative regulation of response to biotic stimulus	1	2.5	0.02521
GO:0045089	7,8,5,6	positive regulation of innate immune response	1	2.5	0.02521
GO:0002921	7,5,6	negative regulation of humoral immune response	1	2.5	0.02521
GO:0008348	8,6,7,4,5	negative regulation of antimicrobial humoral response	1	2.5	0.02521
GO:0031629	7,6,8,9,10,5	synaptic vesicle fusion to presynaptic membrane	1	2.5	0.02521
GO:0002684	5,3,4	positive regulation of immune system process	1	2.5	0.02521
GO:0031349	6,7,4,5	positive regulation of defense response	1	2.5	0.02521
GO:0035006	5,6	melanization defense response	1	2.5	0.02521
GO:0046844	6,7,4,8,9,5,10	micropyle formation	1	2.5	0.02521
GO:0044255	4,5	cellular lipid metabolic process	4	10	0.0272669
GO:0050962	8,6,5,7	detection of light stimulus involved in sensory perception	2	5	0.0291765
GO:0009583	5,6	detection of light stimulus	2	5	0.0307466
GO:0009253	5,6	peptidoglycan catabolic process	1	2.5	0.0333331
GO:0000270	5	peptidoglycan metabolic process	1	2.5	0.0333331
GO:0016811	5	hydrolase activity, acting on carbon-nitrogen (but not peptide) bonds, in linear amides	2	4.08	0.0349448
GO:0015250	5,7	water channel activity	1	2.04	0.0368437
GO:0016421	5	CoA carboxylase activity	1	2.04	0.0368437
GO:0019730	5,4	antimicrobial humoral response	2	5	0.0389776
GO:0016052	4,5	carbohydrate catabolic process	2	5	0.0389776
GO:0050777	6,4,5	negative regulation of immune response	1	2.5	0.041319
GO:0006906	5,4,6	vesicle fusion	1	2.5	0.041319
GO:0002683	5,3,4	negative regulation of immune system process	1	2.5	0.041319
GO:0002682	4,3	regulation of immune system process	2	5	0.0424297
GO:0009881	5	photoreceptor activity	1	2.04	0.0456269
