# Supplementary material for: The habitat disruption induces immune-suppression and oxidative stress in honey bees
Source: Ecol Evol. 2011 Oct;1(2):201–17. doi: 10.1002/ece3.21 (PMC3287300; doi:10.1002/ece3.21)
Supplement: Supplementary file 6 [file ece30001-0201-SD6.xls]

## Sheet: Sheet1
Appendix S9 List of primers used for quantitative RT-PCR
Genes	Primers
PRGP-S2	5' GGCCACACACCAAATGCAGCA 3'
	5' CGAGGACCAGTGTGGCCATGT 3'
Abaecin	5' CAGCATTCGCATACGTACCA 3'
	5' GACCAGGAAACGTTGGAAAC 3'
Apidaecin	5' TTTTGCCTTAGCAATTCTTGTTG 3'
	5' GTAGGTCGAGTAGGCGGATCT 3'
Defencin-1	5' TTGTCGGCCTTCTCTTCATGGCT 3'
	5' CCTTTCTCGCAATGACCTCCAGC 3'
Hymenoptaecin	5' ATCCCGACTCGTTTCCGACGACAA 3'
	5' TGAAAGCCTGCCACCAGGACCA 3'
GLD	5' CTGCACAACCACGTCTCGTT 3'
	5' ACCGCCGAAGAAGATTTGG 3'
LYS	5' ACACGGTTGGTCACTGGTCC 3'
	5' GTCCCACGCTTTGAATCCCT 3'
PO	5' AATCCATTACCTGAAATTGATGCTTAT 3'
	5' TAATCTTCCAACTAATTCATACGCTCTT 3'
GSTD1	5' GGCTGCCGCTCTCGACATCG 3'
	5' TGCCGTATTGGTCCGCCAAGT 3'
GSTS1	5' TGGTGGTGCTCTTTCTTGGGCT 3'
	5' TGTGGACGCTTATCAAGCCAGCT 3'
GSTmic1	5' AATTGCAATGGTTCCATTAACTGCA 3'
	5' ATGTGCTCTGCGTACACGTT 3'
Tpx4	5' GGACGTTTGGCAGTGCATCAACC 3'
	5' GCCAAAGTGCGGTCATGATCAGC 3'
Trxr-1	5' AGCAAGCTGATGGCCGACTTCT 3'
	5' TCTGTGAGCGGTTTGCGACCA 3'
Catalase	5' CAGAGATCCTCGTGGTTTCGCA 3'
	5' AAACATGTCAGCATCCTTCAGATGT 3'
Ferrittin-1 heavy chain	5' AGCAGCCTTCTATACCAGTGTGT 3'
	5' TGCACTGTCATTTCCTAGTGATCCA 3'
GB18633	5' TCCGAAAACGGGTGAATTGTTGC 3'
	5' CCAGTTCGCGCTGATGTTACAT 3'
6AS10	5' GGGGTACCTGGACCCAAGCCA 3'
	5' GCCAGAACACGCACGTTTCGC 3'
6AQ1	5' ACGAGGCTCTAGCGCAAACCG 3'
	5' TCGTGAAGAGCCACTCGATCCA 3'
6BD1	5' GCCGTGGCGGATTACAAGAT 3'
	5' ATTCTTGGTCCCTCTCCAAATGGT 3'
9Q1	5' GAGGCACGGGATCGTGCACA 3'
	5' CCCCACGTACCTTGCGTCCG 3'
336A1	5' ACGCTCGAGAAACACGGAGGC 3'
	5' GGTGCCAGGTTTCGCGCGATA 3'
Ubq-1	5' AGAGGAAGAACTTCGTGAGACTTCT 3'
	5' GAGGCCTCAACCTCCAGAGTT 3'
Ubiquitin activating enzyme E1C	5' AGCGATAGTTTGGCGTCGCTACT 3'
	5' ACCACCAGCTCCAACAACGAGAA 3'
Ubiquitin conjugating enzyme E2	5' AGGGTGGCCTTCGGACTGACA 3'
	5' AAACCACAGTCCCGCACGACG 3'
Vitellogenin	5' CCCGTGCCCAGACGTTCGAC 3'
	5' TTCTCCCGGCTGAGGACGCT 3'
Beta-actin	5' TTCGCAACTCGCGGCTCTCG 3'
	5' ACACCCTGGTGGCGTGGTCT 3'
RP49	5' TCGTCACCAGAGTGATCGTTACAGT 3'
	5' CCCCCATGAGCAATTTCAGCACA 3'
